# Supplementary material for: Culture-Independent Workflow for Nanopore MinION-Based Sequencing of Influenza A Virus
Source: Microbiol Spectr. 2023 May 22;11(3):e04946-22. doi: 10.1128/spectrum.04946-22 (PMC10269883; doi:10.1128/spectrum.04946-22)
Supplement: Supplemental file 2 — Supplemental material. Download spectrum.04946-22-s0002.xlsx, XLSX file, 0.02 MB [file spectrum.04946-22-s0002.xlsx]

## Sheet: IAV nanopore sequencing report
Table S2 Influenza genotyping information retrieved from the culture-independent Nanopore MinION sequencing
Serial	LAB ID	Species	Influenza A_Ct	RT-qPCR Genotyping Result	Nanopore Sequence Genotyping Report
1	Specimen 1	Wild bird	17.17	H5	H5N1
2	Specimen 2	Wild bird	18.69	H5	H5N1
3	Specimen 3	Wild bird	22.03	H5	H5N1
4	Specimen 4	Wild bird	17.19	H5	H5N1
5	Specimen 5	Chicken	14	H9	H9N2
6	Specimen 6	Waterfowl	15.7	H5	H5N3
7	Specimen 7	Wild bird	19.77	H5	H5N1
8	Specimen 8	Wild bird	20.47	H5	H5N1
9	Specimen 9	Wild bird	19.45	H5	H5N1
10	Specimen 10	Wild bird	21.69	H5	H5N1
11	Specimen 11	Wild bird	18.33	H5	H5N1
12	Specimen 12	Wild bird	18.62	H5	H5N1
13	Specimen 13	Wild bird	22.1	H5	H5N1
14	Specimen 14	Wild bird	30.91	H5	H5N1
15	Specimen 15	Wild bird	20.58	H5	H5N1
16	Specimen 16	Wild bird	18.46	H5	H5N1
17	Specimen 17	Wild bird	16.36	H5	H5N1
18	Specimen 18	Mammal	23.26	H5	H5N1
19	Specimen 19	Waterfowl	20.52	H5	H5N1
20	OHL-20	Waterfowl	30.9	Untyped	H6N1
21	OHL-21	Waterfowl	32.23	Untyped	H3N2
22	OHL-22	Waterfowl	31.84	Untyped	H3N2
23	OHL-23	Waterfowl	30.35	Untyped	H6N1
24	OHL-24	Backyard Chicken	31.26	Untyped	H6N1
25	OHL-25	Waterfowl	30.01	Untyped	H6N1
26	OHL-26	Waterfowl	28.44	Untyped	H6N1
27	OHL-27	Waterfowl	31	Untyped	H6N1
28	OHL-28	Waterfowl	25.39	Untyped	H6N1
29	OHL-29	Waterfowl	27.96	Untyped	H6N1
30	OHL-30	Waterfowl	29.88	Untyped	H6N1
31	OHL-31	Waterfowl	31.96	Untyped	H6N1
32	OHL-32	Environmental Pool	27.51	Untyped	H6N1
33	OHL-33	Waterfowl	30.01	Untyped	H4N6
34	OHL-34	Waterfowl	31.12	Untyped	H5N1
35	OHL-35	Waterfowl	23.42	Untyped	H2N9
36	OHL-36	Waterfowl	22.96	Untyped	H2N9
37	OHL-37	Backyard Chicken	31.15	Untyped	H6N9
38	OHL-38	Waterfowl	30.68	Untyped	H2N1
39	OHL-39	Waterfowl	31.78	Untyped	H6N1
40	OHL-40	Waterfowl	29.12	Untyped	H2N5
41	OHL-41	Waterfowl	31.37	Untyped	H2N1
42	OHL-42	Waterfowl	29.22	Untyped	H1N3
43	OHL-43	Waterfowl	25.91	Untyped	H1N3
44	OHL-44	Waterfowl	25.01	H5	H5N1
45	OHL-45	Waterfowl	24.4	Untyped	H1N3
46	OHL-46	Environmental Pool	23.5	H9	H9N2
47	OHL-47	Waterfowl	20.2	Untyped	H6N1
48	OHL-48	Chicken	36.06	Untyped	H9N5
49	OHL-49	Waterfowl	24.47	Untyped	H2N5
50	OHL-50	Waterfowl	26.79	Untyped	H2N5
51	OHL-51	Waterfowl	31.46	Untyped	H3N3
52	OHL-52	Waterfowl	31.23	Untyped	H5Nx
53	OHL-53	Waterfowl	25.81	Untyped	H11N2
54	OHL-54	Waterfowl	28.21	Untyped	H3N8
55	OHL-55	Waterfowl	30.23	Untyped	H3N8
56	OHL-56	Waterfowl	19.94	Untyped	H11N2
57	OHL-57	Waterfowl	30.54	H5	H5N1
58	OHL-58	Waterfowl	29	H5	H5N1
59	OHL-59	Waterfowl	20.81	H5	H5N1
60	OHL-60	Waterfowl	21.16	H5	H5N3
61	OHL-61	Waterfowl	22.64	H5	H5N1
62	OHL-62	Waterfowl	22.13	H5	H5N1
63	OHL-63	Waterfowl	25.62	H5	H5N1
64	OHL-64	Waterfowl	27.58	H5	H5N1
65	OHL-65	Backyard Chicken	22.32	H9	H9N2
66	OHL-66	Waterfowl	27.42	H5	H5N3
67	OHL-67	Environmental Pool	24.77	H9	H9N2
68	OHL-68	Waterfowl	16.81	H5	H5N3
69	OHL-69	Waterfowl	32.1	H5	H5N1
70	OHL-70	Waterfowl	32.11	H5	H5N1
71	OHL-71	Waterfowl	28.99	H5	H5N1
72	OHL-72	Waterfowl	29.63	H5	H5N1
73	OHL-73	Waterfowl	29.13	H5	H5N1
74	OHL-74	Waterfowl	34.23	H5	H5N1
75	OHL-75	Waterfowl	26.38	H5	H5N1
76	OHL-76	Waterfowl	28.26	Untyped	H10Nx
77	OHL-77	Waterfowl	17.88	H5	H5N1
78	OHL-78	Waterfowl	25.86	H5	H5N1
79	OHL-79	Backyard Chicken	26.06	H5	H5N1
80	OHL-80	Commercial Chicken	22.1	H5	H5N1
81	OHL-81	Waterfowl	24.17	H5	H5N1
82	OHL-82	Waterfowl	27.64	H5	H5N1
83	OHL-83	Waterfowl	30.49	H5	H5N1
84	OHL-84	Waterfowl	33.33	H5	H5N1
85	OHL-85	Waterfowl	26.78	H5	H5N1
86	OHL-86	Waterfowl	23.7	H5	H5N1
87	OHL-87	Waterfowl	26.04	H5	H5N1
88	OHL-88	Backyard Chicken	26.35	H5	H5N1
89	OHL-89	Waterfowl	29.28	H5	H5N1
90	OHL-90	Waterfowl	18.61	Untyped	H3N6
91	OHL-91	Waterfowl	19.55	Untyped	H11N9
92	OHL-92	Waterfowl	22.45	Untyped	H11N9
93	OHL-93	Waterfowl	24.79	Untyped	H3N6
94	OHL-94	Waterfowl	25.44	Untyped	H11N9
95	OHL-95	Waterfowl	28.51	Untyped	H11N9
96	OHL-96	Waterfowl	29.6	Untyped	H3N8
97	OHL-97	Backyard Chicken	32.39	H5	H5N1
98	OHL-98	Backyard Chicken	21.05	H5	H5N1
99	OHL-99	Backyard Chicken	29.35	H9	H9N2
100	OHL-100	Backyard Chicken	31.45	H9	H9N2
101	OHL-101	Backyard Chicken	33.79	H9	H9N2
102	OHL-102	Backyard Chicken	18.52	H5	H5N1
103	OHL-103	Backyard Chicken	28.92	H9	H9N2
104	OHL-104	Backyard Chicken	30.74	H5	H5N1
105	OHL-105	Backyard Chicken	22.78	H9	H9N2
106	OHL-106	Backyard Chicken	14.06	H5	H5N1
107	OHL-107	Backyard Chicken	28.21	H5	H5N2
108	OHL-108	Backyard Chicken	24.12	H9	H9N2
109	OHL-109	Backyard Chicken	26.94	H9	H9N2
110	OHL-110	Backyard Chicken	24.62	H9	H9N2
111	OHL-111	Backyard Chicken	26.99	H9	H9N2
112	OHL-112	Backyard Chicken	27.76	H9	H9N2
113	OHL-113	Backyard Chicken	21.52	H9	H9N2
114	OHL-114	Backyard Chicken	21.23	H9	H9N2
115	OHL-115	Backyard Chicken	30.83	H9	H9N2
116	OHL-116	Backyard Chicken	30.58	H9	H9N2
117	OHL-117	Backyard Chicken	19.42	H5	H5N1
118	OHL-118	Backyard Chicken	30.13	H9	H9N2
119	OHL-119	Backyard Chicken	25.66	H9	H9N2
120	OHL-120	Human	19.41	Not done	H1N1
121	OHL-121	Human	17.89	Not done	H1N1
122	OHL-122	Human	18.72	Not done	H1N1
123	OHL-123	Human	16.87	Not done	H1N1
124	OHL-124	Human	17.91	Not done	H3N2
125	OHL-125	Human	20.66	Not done	H1N1
126	OHL-126	Wild bird	19.19	H5	H5N1
127	OHL-127	Wild bird	18.54	H5	H5N1
128	OHL-128	Wild bird	23.15	H5	H5N1
129	OHL-129	Wild bird	23.37	H5	H5N1
130	OHL-130	Wild bird	19.11	H5	H5N1
131	OHL-131	Wild bird	17.05	H5	H5N1
132	OHL-132	Wild bird	20.92	H5	H5N1
133	OHL-133	Wild bird	18.65	H5	H5N1
134	OHL-134	Wild bird	25.95	Untyped	H5N1
135	OHL-135	Wild bird	18	H5	H5N1
136	OHL-136	Wild bird	21.04	H5	H5N1
137	OHL-137	Wild bird	19.68	H5	H5N1
138	OHL-138	Mammal	23.49	H5	H5N1
139	OHL-139	Migratory bird	26.33	Untyped	H10N4
140	OHL-140	Migratory bird	25.91	Untyped	HxN1
141	OHL-141	Domestic waterfowl	33.11	H7	H7N5
142	OHL-142	Domestic waterfowl	30.37	H7	H7N2
143	OHL-143	Domestic waterfowl	33.37	H7	H7N1
144	OHL-144	Domestic waterfowl	33.74	Untyped	HxN1
145	OHL-145	Domestic waterfowl	32.5	Untyped	H5N1
146	OHL-146	Domestic waterfowl	29.56	Untyped	H8N1
147	OHL-147	Domestic waterfowl	32.27	Untyped	H3N2
148	OHL-148	Wild bird	31.12	H5	H5N1
149	OHL-149	Wild bird	22.64	H5	H5N1
150	OHL-150	Wild bird	29.15	H5	H5N1
151	OHL-151	Wild bird	31.24	H5	H5N1
152	OHL-152	Wild bird	22.04	H5	H5N1
153	OHL-153	Wild bird	31.24	H5	H5N1
154	OHL-154	Wild bird	28	H5	H5N1
155	OHL-155	Wild bird	25.92	H5	H5N1
156	OHL-156	Wild bird	34.51	H5	H5N1
157	OHL-157	Wild bird	28.14	H5	H5N1
158	OHL-158	Wild bird	26.74	H5	H5N1
159	OHL-159	Wild bird	25.77	H5	H5N1
160	OHL-160	Wild bird	22.04	H5	H5N1
161	OHL-161	Wild bird	25.36	H5	H5N1
162	OHL-162	Wild bird	26.1	H5	H5N1
163	OHL-163	Wild bird	26.85	H5	H5N1
164	OHL-164	Wild bird	21.19	H5	H5N1
165	OHL-165	Wild bird	31.42	H5	H5N1
166	OHL-166	Wild bird	20.64	H5	H5N1
167	OHL-167	Wild bird	19.14	H5	H5N1
168	OHL-168	Wild bird	23.96	H5	H5N1
169	OHL-169	Wild bird	33.24	H5	H5N1
170	OHL-170	Wild bird	20.06	H5	H5N1
171	OHL-171	Wild bird	22.46	H5	H5N1
172	OHL-172	Wild bird	24.36	H5	H5N1
173	OHL-173	Wild bird	21.05	H5	H5N1
174	OHL-174	Wild bird	31.12	H5	H5N1
175	OHL-175	Wild bird	13.08	H5	H5N1
176	OHL-176	Wild bird	22.17	H5	H5N1
177	OHL-177	Wild bird	21.53	H5	H5N1
178	OHL-178	Wild bird	26.44	H5	H5N1
179	OHL-179	Wild bird	25.25	H5	H5N1
180	OHL-180	Wild bird	22.09	H5	H5N1
181	OHL-181	Wild bird	28.13	H5	H5N1
182	OHL-182	Wild bird	29.38	H5	H5N1
183	OHL-183	Wild bird	27.77	H5	H5N1
184	OHL-184	Wild bird	22.38	H5	H5N1
185	OHL-185	Wild bird	27.31	H5	H5N1
186	OHL-186	Wild bird	25.31	H5	H5N1
187	OHL-187	Wild bird	26.53	H5	H5N1
188	OHL-188	Wild bird	31.29	H5	H5N1
189	OHL-189	Wild bird	25.67	H5	H5N1
190	OHL-190	Wild bird	25.25	H5	H5N1
191	OHL-191	Wild bird	26.39	H5	H5N1
192	OHL-192	Wild bird	26.26	H5	H5N1
193	OHL-193	Wild bird	24.72	H5	H5N1
194	OHL-194	Wild bird	25.43	H5	H5N1
195	OHL-195	Wild bird	26.02	H5	H5N1
196	OHL-196	Wild bird	31.07	H5	H5N1
197	OHL-197	Wild bird	29.97	H5	H5N1
198	OHL-198	Wild bird	21.79	H5	H5N1
199	OHL-199	Wild bird	27	H5	H5N1
200	OHL-200	Wild bird	26.26	H5	H5N1
201	OHL-201	Wild bird	20.9	H5	H5N1
202	OHL-202	Wild bird	25.65	H5	H5N1
203	OHL-203	Wild bird	24.33	H5	H5N1
204	OHL-204	Wild bird	34.13	H5	H5N1
205	OHL-205	Wild bird	26.87	H5	H5N1
206	OHL-206	Wild bird	23.64	H5	H5N1
207	OHL-207	Chicken	16.53	H9	H9N2
208	OHL-208	Waterfowl	18.61	Untyped	H3N6
209	OHL-209	Waterfowl	19.55	Untyped	H11N9
210	OHL-210	Waterfowl	22.45	Untyped	H11N9
211	OHL-211	Chicken	22.64	H9	H9N2
212	OHL-212	Chicken	24.63	H9	H9N2
213	OHL-213	Waterfowl	24.79	Untyped	H3N6
214	OHL-214	Waterfowl	25.44	Untyped	H11N9
215	OHL-215	Chicken	26.11	H9	H9N2
216	OHL-216	Chicken	29.8	H9	H9N2
217	OHL-217	Chicken	30.25	H9	H9N2
218	OHL-218	Chicken	27.21	H9	H9N2
219	OHL-219	Waterfowl	28.51	Untyped	H11N9
220	OHL-220	Waterfowl	29.6	Untyped	H3N8
221	OHL-221	Chicken	29.03	H9	H9N2
222	OHL-222	Chicken	12.12	H9	H9N2
223	OHL-223	Chicken	13.97	H9	H9N2
224	OHL-224	Chicken	15.79	H9	H9N2
225	OHL-225	Chicken	18.39	H9	H9N2
226	OHL-226	Chicken	18.36	H9	H9N2
227	OHL-227	Chicken	19.38	H9	H9N2
228	OHL-228	Chicken	23.19	H9	H9N2
229	OHL-229	Chicken	23.04	H9	H9N2
230	OHL-230	Chicken	20.86	H9	H9N2
231	OHL-231	Chicken	19.64	H5	H5N1
232	OHL-232	Chicken	23.33	H5	H5N1
233	OHL-233	Chicken	23.37	H9	H9N2
234	OHL-234	Chicken	24.02	H9	H9N2
235	OHL-235	Chicken	21.3	H9	H9N2
236	OHL-236	Chicken	24.58	H9	H9N2
237	OHL-237	Chicken	22.25	H9	H9N2
238	OHL-238	Chicken	21.96	H9	H9N2
239	OHL-239	Chicken	23.25	H9	H9N2
240	OHL-240	Chicken	25.69	H9	H9N2
241	OHL-241	Chicken	25.04	H9	H9N2
